# Supplementary material for: Unconscious and Conscious Gaze-Triggered Attentional Orienting: Distinguishing Innate and Acquired Components of Social Attention in Children and Adults with Autistic Traits and Autism Spectrum Disorders
Source: Research (Wash D C). 2024 Jul 10;7:0417. doi: 10.34133/research.0417 (PMC11233194; doi:10.34133/research.0417)
Supplement: Supplementary 1 — Supplementary Results Fig. S1 [file research.0417.f1.zip]

Archive with 2 entries (2 files):
- SupplementaryFigure1.pdf
- SupplementaryInformation.docx
